# Supplementary material for: Designing Ago2-specific siRNA/shRNA to Avoid Competition with Endogenous miRNAs
Source: Mol Ther Nucleic Acids. 2014 Jul 15;3(7):e176–. doi: 10.1038/mtna.2014.27 (PMC4121517; doi:10.1038/mtna.2014.27)
Supplement: Supplementary Table S1 — RNA oligos used in the study. “+” indicates the LNA position. [file mtna201427x1.xls]

## Sheet: Sheet1
Supplemental Table 1
miR-150 AS	ucucccaacccuuguaccagug
miR-150 S	cugguacaaggguugggagaua
miR-451-like miR-150	ucucccaacccuuguaccaguggguacaaggguugggagacu
miR-451 AS	AAACCGUUACCAUUACUGAGUU
miR-451 S	CUCAGUAAUGGUAACGGUUUAA
miR-451 native	AAACCGUUACCAUUACUGAGUUUAGUAAUGGUAAUGGUUCUC
miR-451-m0	AAACCGUUACCAUUACUGAGUUcAGUAAUGGUAAcGGUUuUC
miR-150 S 1 LNA	C+UGGUACAAGGGUUGGGAGAUA
miR-150 S 2 LNA	C+UGGUACAAGGGUUGGG+AGAUA
miR-150 S 3 LNA	C+UGGUACAAGGGUUG+GG+AGAUA
miR-150 S 4 LNA	C+UGGU+ACAAGGGUUG+GG+AGAUA
miR-150 S 5 LNA	C+TG+GU+ACAAGGGUUG+GG+AGAUA
miR-150 S 6 LNA	C+TG+GU+AC+AAGGGUUG+GG+AGAUA
miR-150 S 7 LNA	C+TG+GU+AC+AAGGGU+TG+GG+AGAUA
miR-150 S 8 LNA	C+T+GG+T+AC+AAGGGU+TG+GG+AGAUA
miR-451 S 1 LNA	CUCAGUAAUGGUAACGGU+TUAA
miR-451 S 2 LNA	C+TCAGUAAUGGUAACGGU+TUAA
miR-451 S 3 LNA	C+TC+AGUAAUGGUAACGGU+TUAA
miR-451 S 4 LNA	CUC+AGUA+AUGGUAAC+GG+TUUAA
miR-451 S 5 LNA	C+TC+AGUA+AUGGUAAC+GG+TUUAA
miR-451 S 6 LNA	C+TC+AG+TA+AUGGUAAC+GG+TUUAA
miR-451 S 7 LNA	C+TC+AG+TA+AUGGUA+AC+GG+TUUAA
miR-451 S 8 LNA	C+T+CA+G+TA+AUGGUA+AC+GG+TUUAA
