# Supplementary material for: Designing Ago2-specific siRNA/shRNA to Avoid Competition with Endogenous miRNAs
Source: Mol Ther Nucleic Acids. 2014 Jul 15;3(7):e176–. doi: 10.1038/mtna.2014.27 (PMC4121517; doi:10.1038/mtna.2014.27)
Supplement: Supplementary Table S2 — DNA sequences inserted into psiCHECK2 and pLL3.7 vectors. [file mtna201427x2.xls]

## Sheet: Sheet1
Supplemental Table 2
shR-451	AAACCGTTACCATTACTGAGTTtcgaatgcaactTAGTAATGGTAATGGTTTCTTTTTT
miR-451 native	AAACCGTTACCATTACTGAGTTTAGTAATGGTAATGGTTCTTTTTT
miR-451-m0	AAACCGTTACCATTACTGAGTTcAGTAATGGTAAcGGTTtCTTTTTT
shR-miR-451-m0 21nt	AAACCGTTACCATTACTGAGTTgccactcAGTAATGGTAAcGGTTtcTTTTTT
shR-miR-451-m0 20nt	AAACCGTTACCATTACTGAGTTgcctcAGTAATGGTAAcGGTTtcTTTTTT
shR-miR-451-m0 19nt	AAACCGTTACCATTACTGAGTTgtcAGTAATGGTAAcGGTTtcTTTTTT
shR-miR-451-m0 17nt	AAACCGTTACCATTACTGAGTAGTAATGGTAAcGGTTtcTTTTTT
shR-miR-451-m0 16nt	AAACCGTTACCATTACTGAGGTAATGGTAAcGGTTtcTTTTTT
shR-miR-451-m0 15nt	AAACCGTTACCATTACTGATAATGGTAAcGGTTtcTTTTTT
shR-miR-451-m0 14nt	AAACCGTTACCATTACTGAATGGTAAcGGTTtcTTTTTT
conventional shR-1	GGTCGTACACCTTGGAAGCCCTGTGAAGCCACAGATGGGGGCTTCCAAGGTGTACGACCTTTTTT
conventional shR-40	ACCACTGAGGCCCAGTGATCCTGTGAAGCCACAGATGGGGATCACTGGGCCTCAGTGGTTTTTT
conventional shR-59	ATTTGCTTGCAGCGAGCCCACTGTGAAGCCACAGATGGGTGGGCTCGCTGCAAGCAAATTTTTT
conventional shR-78	GAAGGAGTCCAGCACGTTCACTGTGAAGCCACAGATGGGTGAACGTGCTGGACTCCTTCTTTTTT
conventional shR-103	GCTTCTCGGAATCATAGTAGCTGTGAAGCCACAGATGGGCTACTATGATTCCGAGAAGCTTTTTT
conventional shR-123	AATCACGGCGTTCTCGGCGTCTGTGAAGCCACAGATGGGACGCCGAGAACGCCGTGATTTTTT
conventional shR-140	GCGTTACCATGCAGAAAAATCTGTGAAGCCACAGATGGGATTTTTTCTGCATGGTAACGCTTTTTT
conventional shR-179	ATGTGAGGCACGACGTGCCTCTGTGAAGCCACAGATGGGAGGCACGTCGTGCCTCACATTTTTT
conventional shR-201	GATGCATCTAGCCACGGGCTCTGTGAAGCCACAGATGGGAGCCCGTGGCTAGATGCATCTTTTTT
conventional shR-230	GACTTACCCATTCCGATCAGCTGTGAAGCCACAGATGGGCTGATCGGAATGGGTAAGTCTTTTTT
conventional shR-255	ATATGAGCCATTCCCGCTCTCTGTGAAGCCACAGATGGGAGAGCGGGAATGGCTCATATTTTTT
conventional shR-327	AAAGATGATTTTCTTTGGAACTGTGAAGCCACAGATGGGTTCCAAAGAAAATCATCTTTTTT
conventional shR-521	AAGAAGTTATTCTCAAGCACCTGTGAAGCCACAGATGGGGTGCTTGAGAATAACTTCTTTTTT
conventional shR-576	GAACTCCTCAGGCTCCAGTTCTGTGAAGCCACAGATGGGAACTGGAGCCTGAGGAGTTCTTTTTT
conventional shR-767	AAAGAACCCAGGGTCGGACTCTGTGAAGCCACAGATGGGAGTCCGACCCTGGGTTCTTTTTT
miR-451-like shR-1	GGTCGTACACCTTGGAAGCCATCTTCCAAGGTGTACGACCTTTTTT
miR-451-like shR-40	ACCACTGAGGCCCAGTGATCATTCACTGGGCCTCAGTGGTTTTTT
miR-451-like shR-59	ATTTGCTTGCAGCGAGCCCACCGGCTCGCTGCAAGCAAATTTTTT
miR-451-like shR-78	GAAGGAGTCCAGCACGTTCATTAACGTGCTGGACTCCTTCTTTTTT
miR-451-like shR-103	GCTTCTCGGAATCATAGTAGTTACTATGATTCCGAGAAGCTTTTTT
miR-451-like shR-123	AATCACGGCGTTCTCGGCGTGCGCCGAGAACGCCGTGATTTTTT
miR-451-like shR-140	GCGTTACCATGCAGAAAAATCATTTTCTGCATGGTAACGCTTTTTT
miR-451-like shR-179	ATGTGAGGCACGACGTGCCTCCGCACGTCGTGCCTCACATTTTTT
miR-451-like shR-201	GATGCATCTAGCCACGGGCTCGCCCGTGGCTAGATGCATCTTTTTT
miR-451-like shR-230	GACTTACCCATTCCGATCAGATGATCGGAATGGGTAAGTCTTTTTT
miR-451-like shR-255	ATATGAGCCATTCCCGCTCTTGAGCGGGAATGGCTCATATTTTTT
miR-451-like shR-327	AAAGATGATTTTCTTTGGAAGGCCAAAGAAAATCATCTTTTTT
miR-451-like shR-521	AAGAAGTTATTCTCAAGCACCAGCTTGAGAATAACTTCTTTTTT
miR-451-like shR-576	GAACTCCTCAGGCTCCAGTTTCCTGGAGCCTGAGGAGTTCTTTTTT
miR-451-like shR-767	AAAGAACCCAGGGTCGGACTCGTCCGACCCTGGGTTCTTTTTT
psiR-150	tcgagTATCCCCCAGGCCTGTACCAGAGTCACGTGTACTATCCCCCAGGCCTGTACCAGgc
psiCHECK2/miR-451	tcgagAACTCAGTAATGGTAACGGTTTtgcacagtcgtaAACTCAGTAATGGTAACGGTTTgc
